# Supplementary material for: Mechanism of Smilax china L. in the treatment of intrauterine adhesions based on network pharmacology, molecular docking and experimental validation
Source: BMC Complement Med Ther. 2024 Apr 5;24:150. doi: 10.1186/s12906-024-04414-4 (PMC10996135; doi:10.1186/s12906-024-04414-4)
Supplement: Supplementary file 1 — Supplementary Material 1 [file 12906_2024_4414_MOESM1_ESM.xlsx]

## Sheet: Sheet1
Supplementary Table 1 Basic information of active compounds in SCL
Mol ID	Molecule Name	Mol ID	MW	Oral Bioavailability(OB)( %)	BBB	Drug-Likeness(DL)	PubChem ID
MOL000358	beta-sitosterol	MOL000358	414.79	36.91	0.99	0.75	222284
MOL000359	sitosterol	MOL000359	414.79	36.91	0.87	0.75	12303645
MOL003889	methylprotodioscin_qt	MOL003889	446.74	35.12	-0.45	0.86	-
MOL003891	pseudoprotodioscin_qt	MOL003891	414.69	37.93	-0.5	0.87	-
MOL004564	Kaempferid	MOL004564	300.28	73.41	-0.21	0.27	5281666
MOL004567	isoengelitin	MOL004567	434.43	34.65	-1.39	0.7	12309470
MOL004568	Engelitin	MOL004568	434.43	36.27	-1.57	0.7	6453452
MOL004571	(2R,3S)-2-(3,5-dihydroxyphenyl)chroman-3,5,7-triol	MOL004571	290.29	58.25	-1.01	0.24	92468387
MOL004575	astilbin	MOL004575	450.43	36.46	-1.85	0.74	119258
MOL004576	taxifolin	MOL004576	304.27	57.84	-0.8	0.27	439533
MOL004577	maackoline	MOL004577	452.49	56.33	-0.61	0.92	-
MOL004580	cis-Dihydroquercetin	MOL004580	304.27	66.44	-1.11	0.27	443758
MOL000546	diosgenin	MOL000546	414.69	80.88	0.27	0.81	99474
