# Supplementary material for: Mechanism of Smilax china L. in the treatment of intrauterine adhesions based on network pharmacology, molecular docking and experimental validation
Source: BMC Complement Med Ther. 2024 Apr 5;24:150. doi: 10.1186/s12906-024-04414-4 (PMC10996135; doi:10.1186/s12906-024-04414-4)
Supplement: Supplementary file 2 — Supplementary Material 2 [file 12906_2024_4414_MOESM2_ESM.xlsx]

## Sheet: Sheet2
Supplementary Table 2 Information of 197 potential targets of SCL compounds
NO.	Target Symbol	Mol name	PubChem ID	Mol ID
1	NCOA2	beta-sitosterol	222284	MOL000358
1	NCOA2	sitosterol	119258	MOL004575
1	NCOA2	Kaempferid	119258	MOL004575
2	PTGS1	beta-sitosterol	222284	MOL000358
2	PTGS1	Kaempferid	119258	MOL004575
2	PTGS1	isoengelitin	119258	MOL004575
2	PTGS1	(2R,3S)-2-(3,5-dihydroxyphenyl)chroman-3,5,7-triol	92468387	MOL004571
2	PTGS1	astilbin	119258	MOL004575
2	PTGS1	taxifolin	439533	MOL004576
2	PTGS1	diosgenin	99474	MOL000546
3	PTGS2	beta-sitosterol	222284	MOL000358
3	PTGS2	Kaempferid	119258	MOL004575
3	PTGS2	isoengelitin	119258	MOL004575
3	PTGS2	Engelitin	6453452	MOL004568
3	PTGS2	(2R,3S)-2-(3,5-dihydroxyphenyl)chroman-3,5,7-triol	92468387	MOL004571
3	PTGS2	taxifolin	439533	MOL004576
3	PTGS2	diosgenin	99474	MOL000546
3	PTGS2	sitosterol	12303645	MOL000359
4	HSP90AB1	beta-sitosterol	222284	MOL000358
4	HSP90AB1	Kaempferid	119258	MOL004575
4	HSP90AB1	Engelitin	6453452	MOL004568
4	HSP90AB1	(2R,3S)-2-(3,5-dihydroxyphenyl)chroman-3,5,7-triol	92468387	MOL004571
4	HSP90AB1	taxifolin	439533	MOL004576
4	HSP90AB1	diosgenin	99474	MOL000546
5	PIK3CG	beta-sitosterol	222284	MOL000358
5	PIK3CG	Kaempferid	119258	MOL004575
5	PIK3CG	taxifolin	439533	MOL004576
5	PIK3CG	diosgenin	99474	MOL000546
6	KCNH2	beta-sitosterol	222284	MOL000358
6	KCNH2	isoengelitin	119258	MOL004575
6	KCNH2	astilbin	119258	MOL004575
7	PRKACA	beta-sitosterol	222284	MOL000358
7	PRKACA	Kaempferid	119258	MOL004575
8	DRD5	beta-sitosterol	222284	MOL000358
9	CHRM3	beta-sitosterol	222284	MOL000358
10	CHRM1	beta-sitosterol	222284	MOL000358
11	SCN5A	beta-sitosterol	222284	MOL000358
12	GABRA2	beta-sitosterol	222284	MOL000358
13	CHRM4	beta-sitosterol	222284	MOL000358
14	PDE3A	beta-sitosterol	222284	MOL000358
15	HTR2A	beta-sitosterol	222284	MOL000358
16	GABRA5	beta-sitosterol	222284	MOL000358
17	ADRA1A	beta-sitosterol	222284	MOL000358
18	GABRA3	beta-sitosterol	222284	MOL000358
19	CHRM2	beta-sitosterol	222284	MOL000358
20	ADRA1B	beta-sitosterol	222284	MOL000358
21	ADRB2	beta-sitosterol	222284	MOL000358
22	CHRNA2	beta-sitosterol	222284	MOL000358
23	SLC6A4	beta-sitosterol	222284	MOL000358
24	OPRM1	beta-sitosterol	222284	MOL000358
25	GABRA1	beta-sitosterol	222284	MOL000358
26	CHRNA7	beta-sitosterol	222284	MOL000358
27	BCL2L1	beta-sitosterol	222284	MOL000358
28	BAX	beta-sitosterol	222284	MOL000358
29	CASP9	beta-sitosterol	222284	MOL000358
30	FOS	beta-sitosterol	222284	MOL000358
31	CASP3	beta-sitosterol	222284	MOL000358
32	CASP8	beta-sitosterol	222284	MOL000358
33	PRKCA	beta-sitosterol	222284	MOL000358
34	TGFB1	beta-sitosterol	222284	MOL000358
35	PON1	beta-sitosterol	222284	MOL000358
36	MAP2	beta-sitosterol	222284	MOL000358
37	NR3C2	sitosterol	119258	MOL004575
37	NR3C2	pseudoprotodioscin_qt	119258	MOL004575
37	NR3C2	sitosterol	12303645	MOL000359
38	NR3C1	pseudoprotodioscin_qt	119258	MOL004575
39	NOS2	Kaempferid	119258	MOL004575
40	ESR1	Kaempferid	119258	MOL004575
40	ESR1	(2R,3S)-2-(3,5-dihydroxyphenyl)chroman-3,5,7-triol	92468387	MOL004571
41	AR	Kaempferid	119258	MOL004575
42	PPARG	Kaempferid	119258	MOL004575
43	DPP4	Kaempferid	119258	MOL004575
44	MAPK14	Kaempferid	119258	MOL004575
44	MAPK14	isoengelitin	119258	MOL004575
44	MAPK14	astilbin	119258	MOL004575
45	GSK3B	Kaempferid	119258	MOL004575
46	CDK2	Kaempferid	119258	MOL004575
47	CHEK1	Kaempferid	119258	MOL004575
47	CHEK1	maackoline	-	MOL004577
48	PRSS1	Kaempferid	119258	MOL004575
49	CALM1	Kaempferid	119258	MOL004575
50	ABCB1	Kaempferid	119258	MOL004575
50	ABCB1	isoengelitin	119258	MOL004575
50	ABCB1	astilbin	119258	MOL004575
51	CYP1B1	Kaempferid	119258	MOL004575
51	CYP1B1	astilbin	119258	MOL004575
52	ABCC1	Kaempferid	119258	MOL004575
53	CA7	Kaempferid	119258	MOL004575
53	CA7	isoengelitin	119258	MOL004575
53	CA7	astilbin	119258	MOL004575
54	HSD17B2	Kaempferid	119258	MOL004575
55	CA12	Kaempferid	119258	MOL004575
55	CA12	isoengelitin	119258	MOL004575
55	CA12	astilbin	119258	MOL004575
56	CA4	Kaempferid	119258	MOL004575
56	CA4	isoengelitin	119258	MOL004575
56	CA4	astilbin	119258	MOL004575
57	XDH	Kaempferid	119258	MOL004575
58	CA2	Kaempferid	119258	MOL004575
58	CA2	isoengelitin	119258	MOL004575
58	CA2	astilbin	119258	MOL004575
59	AKR1B1	Kaempferid	119258	MOL004575
59	AKR1B1	taxifolin	439533	MOL004576
59	AKR1B1	maackoline	-	MOL004577
59	AKR1B1	diosgenin	99474	MOL000546
60	CYP19A1	Kaempferid	119258	MOL004575
60	CYP19A1	isoengelitin	119258	MOL004575
60	CYP19A1	astilbin	119258	MOL004575
61	MCL1	Kaempferid	119258	MOL004575
62	SLC22A12	Kaempferid	119258	MOL004575
63	HSD17B1	Kaempferid	119258	MOL004575
64	NOX4	Kaempferid	119258	MOL004575
65	ABCG2	Kaempferid	119258	MOL004575
66	TYR	Kaempferid	119258	MOL004575
67	FLT3	Kaempferid	119258	MOL004575
68	ALOX5	Kaempferid	119258	MOL004575
69	BCHE	Kaempferid	119258	MOL004575
70	ACHE	Kaempferid	119258	MOL004575
71	ADORA1	Kaempferid	119258	MOL004575
71	ADORA1	isoengelitin	119258	MOL004575
72	ADORA2A	Kaempferid	119258	MOL004575
72	ADORA2A	isoengelitin	119258	MOL004575
72	ADORA2A	astilbin	119258	MOL004575
73	ADORA3	Kaempferid	119258	MOL004575
73	ADORA3	isoengelitin	119258	MOL004575
74	AHR	Kaempferid	119258	MOL004575
75	ESRRA	Kaempferid	119258	MOL004575
76	PTPRS	Kaempferid	119258	MOL004575
77	CBR1	Kaempferid	119258	MOL004575
78	ESR2	Kaempferid	119258	MOL004575
79	IGF1R	Kaempferid	119258	MOL004575
80	EGFR	Kaempferid	119258	MOL004575
81	ALOX15	Kaempferid	119258	MOL004575
82	ALOX12	Kaempferid	119258	MOL004575
83	BACE1	Kaempferid	119258	MOL004575
83	BACE1	isoengelitin	119258	MOL004575
83	BACE1	astilbin	119258	MOL004575
84	DAPK1	Kaempferid	119258	MOL004575
85	GPR35	Kaempferid	119258	MOL004575
86	MPG	Kaempferid	119258	MOL004575
87	F2	Kaempferid	119258	MOL004575
88	MET	Kaempferid	119258	MOL004575
88	MET	isoengelitin	119258	MOL004575
88	MET	astilbin	119258	MOL004575
89	CDK1	Kaempferid	119258	MOL004575
89	CDK1	Kaempferid	119258	MOL004575
89	CDK1	maackoline	-	MOL004577
90	AVPR2	Kaempferid	119258	MOL004575
91	MAOA	Kaempferid	119258	MOL004575
92	PIM1	Kaempferid	119258	MOL004575
93	AURKB	Kaempferid	119258	MOL004575
94	DRD4	Kaempferid	119258	MOL004575
95	GLO1	Kaempferid	119258	MOL004575
96	MPO	Kaempferid	119258	MOL004575
97	PIK3R1	Kaempferid	119258	MOL004575
98	PYGL	Kaempferid	119258	MOL004575
99	CA1	Kaempferid	119258	MOL004575
99	CA1	isoengelitin	119258	MOL004575
99	CA1	astilbin	119258	MOL004575
100	SRC	Kaempferid	119258	MOL004575
101	PTK2	Kaempferid	119258	MOL004575
102	KDR	Kaempferid	119258	MOL004575
103	MMP13	Kaempferid	119258	MOL004575
103	MMP13	isoengelitin	119258	MOL004575
103	MMP13	astilbin	119258	MOL004575
104	MMP3	Kaempferid	119258	MOL004575
105	CA3	Kaempferid	119258	MOL004575
106	PLK1	Kaempferid	119258	MOL004575
107	CA6	Kaempferid	119258	MOL004575
107	CA6	isoengelitin	119258	MOL004575
108	MMP9	Kaempferid	119258	MOL004575
109	MMP2	Kaempferid	119258	MOL004575
109	MMP2	isoengelitin	119258	MOL004575
109	MMP2	astilbin	119258	MOL004575
110	PKN1	Kaempferid	119258	MOL004575
111	CA14	Kaempferid	119258	MOL004575
111	CA14	isoengelitin	119258	MOL004575
112	CA9	Kaempferid	119258	MOL004575
113	CSNK2A1	Kaempferid	119258	MOL004575
114	NEK2	Kaempferid	119258	MOL004575
115	CA13	Kaempferid	119258	MOL004575
115	CA13	isoengelitin	119258	MOL004575
116	CXCR1	Kaempferid	119258	MOL004575
117	CAMK2B	Kaempferid	119258	MOL004575
118	ALK	Kaempferid	119258	MOL004575
119	AKT1	Kaempferid	119258	MOL004575
119	AKT1	sitosterol	12303645	MOL000359
120	NEK6	Kaempferid	119258	MOL004575
121	PLA2G1B	Kaempferid	119258	MOL004575
122	CA5A	Kaempferid	119258	MOL004575
122	CA5A	isoengelitin	119258	MOL004575
123	AXL	Kaempferid	119258	MOL004575
124	NUAK1	Kaempferid	119258	MOL004575
125	AKR1C2	Kaempferid	119258	MOL004575
126	AKR1C1	Kaempferid	119258	MOL004575
127	AKR1C3	Kaempferid	119258	MOL004575
128	AKR1C4	Kaempferid	119258	MOL004575
129	AKR1A1	Kaempferid	119258	MOL004575
130	OPRD1	Kaempferid	119258	MOL004575
131	SYK	Kaempferid	119258	MOL004575
132	CDK5	Kaempferid	119258	MOL004575
133	CDK5R1	Kaempferid	119258	MOL004575
134	CCNB	Kaempferid	119258	MOL004575
135	CDK6	Kaempferid	119258	MOL004575
136	ARG1	Kaempferid	119258	MOL004575
137	TERT	Kaempferid	119258	MOL004575
137	TERT	isoengelitin	119258	MOL004575
137	TERT	astilbin	119258	MOL004575
138	KDM4E	Kaempferid	119258	MOL004575
139	KIT	Kaempferid	119258	MOL004575
140	PLG	Kaempferid	119258	MOL004575
141	NAE1	Kaempferid	119258	MOL004575
142	APP	Kaempferid	119258	MOL004575
142	APP	isoengelitin	119258	MOL004575
142	APP	astilbin	119258	MOL004575
143	TNKS2	Kaempferid	119258	MOL004575
144	TNKS	Kaempferid	119258	MOL004575
145	PTPN1	Kaempferid	119258	MOL004575
146	MAPT	Kaempferid	119258	MOL004575
146	MAPT	isoengelitin	119258	MOL004575
146	MAPT	astilbin	119258	MOL004575
147	F10	isoengelitin	119258	MOL004575
147	F10	Engelitin	6453452	MOL004568
147	F10	astilbin	119258	MOL004575
148	TOP2A	isoengelitin	119258	MOL004575
148	TOP2A	Engelitin	6453452	MOL004568
148	TOP2A	astilbin	119258	MOL004575
149	SLC5A4	isoengelitin	119258	MOL004575
150	SLC5A2	isoengelitin	119258	MOL004575
151	SLC5A1	isoengelitin	119258	MOL004575
151	SLC5A1	astilbin	119258	MOL004575
152	SLC28A3	isoengelitin	119258	MOL004575
153	MMP12	isoengelitin	119258	MOL004575
153	MMP12	astilbin	119258	MOL004575
154	HRAS	isoengelitin	119258	MOL004575
155	TDP1	isoengelitin	119258	MOL004575
155	TDP1	astilbin	119258	MOL004575
156	EIF4A1	isoengelitin	119258	MOL004575
157	MMP7	isoengelitin	119258	MOL004575
157	MMP7	astilbin	119258	MOL004575
158	MMP8	isoengelitin	119258	MOL004575
158	MMP8	astilbin	119258	MOL004575
159	CA5B	isoengelitin	119258	MOL004575
159	CA5B	astilbin	119258	MOL004575
160	ADK	isoengelitin	119258	MOL004575
161	DYRK1A	isoengelitin	119258	MOL004575
161	DYRK1A	astilbin	119258	MOL004575
162	PGD	isoengelitin	119258	MOL004575
162	PGD	astilbin	119258	MOL004575
163	ST3GAL3	isoengelitin	119258	MOL004575
163	ST3GAL3	astilbin	119258	MOL004575
164	FUT7	isoengelitin	119258	MOL004575
164	FUT7	astilbin	119258	MOL004575
165	FUT4	isoengelitin	119258	MOL004575
165	FUT4	astilbin	119258	MOL004575
166	STAT1	isoengelitin	119258	MOL004575
166	STAT1	astilbin	119258	MOL004575
167	SQLE	isoengelitin	119258	MOL004575
167	SQLE	astilbin	119258	MOL004575
168	ADORA2B	isoengelitin	119258	MOL004575
169	ADAM17	isoengelitin	119258	MOL004575
170	MBLAC2	(2R,3S)-2-(3,5-dihydroxyphenyl)chroman-3,5,7-triol	92468387	MOL004571
171	IL10	astilbin	119258	MOL004575
172	TNFRSF1A	astilbin	119258	MOL004575
173	IFNG	astilbin	119258	MOL004575
174	DNMT1	astilbin	119258	MOL004575
175	MMP14	astilbin	119258	MOL004575
176	KLK1	astilbin	119258	MOL004575
177	KLK2	astilbin	119258	MOL004575
178	RXRA	taxifolin	439533	MOL004576
178	RXRA	diosgenin	99474	MOL000546
179	RELA	taxifolin	439533	MOL004576
179	RELA	sitosterol	12303645	MOL000359
180	ICAM1	taxifolin	439533	MOL004576
181	DGAT2	taxifolin	439533	MOL004576
182	MTTP	taxifolin	439533	MOL004576
183	APOB	taxifolin	439533	MOL004576
184	WEE1	maackoline	-	MOL004577
185	TOP1	maackoline	-	MOL004577
186	VEGFA	sitosterol	12303645	MOL000359
187	CDKN1A	sitosterol	12303645	MOL000359
188	TP53	sitosterol	12303645	MOL000359
189	FASN	sitosterol	12303645	MOL000359
190	SOD1	sitosterol	12303645	MOL000359
191	CAT	sitosterol	12303645	MOL000359
192	HIF1A	sitosterol	12303645	MOL000359
193	NR1I2	sitosterol	12303645	MOL000359
194	PLA2G4C	sitosterol	12303645	MOL000359
195	ABCC2	sitosterol	12303645	MOL000359
196	MTOR	sitosterol	12303645	MOL000359
197	PAQR6	beta-sitosterol	222284	MOL000358
197	PAQR6	sitosterol	119258	MOL004575
197	PAQR6	pseudoprotodioscin_qt	119258	MOL004575
197	PAQR6	sitosterol	12303645	MOL000359
