# Supplementary material for: Mechanism of Smilax china L. in the treatment of intrauterine adhesions based on network pharmacology, molecular docking and experimental validation
Source: BMC Complement Med Ther. 2024 Apr 5;24:150. doi: 10.1186/s12906-024-04414-4 (PMC10996135; doi:10.1186/s12906-024-04414-4)
Supplement: Supplementary file 6 — Supplementary Material 6 [file 12906_2024_4414_MOESM6_ESM.xlsx]

## Sheet: Sheet1
Supplementary Table 6 Result of the molecular function category terms from GO analysis
Category	Term	Count	%	PValue	Genes	List Total	Pop Hits	Pop Total	Fold Enrichment	Bonferroni	Benjamini	FDR
GOTERM_MF_DIRECT	GO:0019899~enzyme binding	21	20.3883	2.20869e-14	PTPN1, BCHE, TGFB1, STAT1, SRC, PRKCA, PTGS2, MAPK14, HIF1A, ESR1, EGFR, RELA, ESR2, AR, RXRA, CAT, AKT1, PPARG, MAPT, SCN5A, TP53	103	390	18869	9.8643	1.08037e-11	1.08005e-11	9.38695e-12
GOTERM_MF_DIRECT	GO:0042802~identical protein binding	38	36.8932	4.67975e-14	HSP90AB1, ADRB2, NR3C1, RELA, EGFR, PIK3CG, SLC6A4, IGF1R, CASP9, DPP4, CASP8, RXRA, TERT, KDR, AKT1, KCNH2, BCHE, TGFB1, CSNK2A1, STAT1, PLK1, DYRK1A, FOS, TYR, MMP9, ESR1, MTOR, SOD1, VEGFA, FASN, CAT, BAX, PPARG, MAPT, MET, TP53, ABCG2, BCL2L1	103	1714	18869	4.06148	2.29103e-11	1.1442e-11	9.94447e-12
GOTERM_MF_DIRECT	GO:0004672~protein kinase activity	19	18.4466	1.84438e-12	GSK3B, CSNK2A1, SRC, PLK1, DYRK1A, PRKCA, MAPK14, EGFR, MTOR, PIK3CG, PTK2, CDK5, CHEK1, CDK2, CDK1, AKT1, PKN1, PRKACA, MET	103	379	18869	9.18388	9.01918e-10	3.00635e-10	2.61288e-10
GOTERM_MF_DIRECT	GO:0019901~protein kinase binding	21	20.3883	3.30967e-12	PTPN1, GSK3B, CDKN1A, HSP90AB1, PLK1, NR3C1, HIF1A, ESR1, EGFR, MTOR, RELA, PTK2, CASP9, CDK5, AKT1, MAPT, SCN5A, CALM1, PRKACA, TP53, BCL2L1	103	511	18869	7.52853	1.61844e-09	4.04608e-10	3.51653e-10
GOTERM_MF_DIRECT	GO:0042803~protein homodimerization activity	23	22.3301	2.74304e-11	KCNH2, ACHE, DGAT2, HSP90AB1, NOS2, STAT1, CHRNA7, PON1, ADRB2, TYR, PTGS2, RELA, VEGFA, DPP4, TERT, KIT, CAT, BAX, AKT1, XDH, MCL1, ABCG2, BCL2L1	103	716	18869	5.88473	1.34135e-08	2.6827e-09	2.33159e-09
GOTERM_MF_DIRECT	GO:0005515~protein binding	96	93.2039	1.42944e-10	ACHE, GSK3B, CDKN1A, PTPRS, HSP90AB1, FLT3, AKR1B1, NR3C1, MPO, PIK3CG, SLC6A4, IGF1R, ICAM1, NR3C2, CASP9, CASP8, CASP3, CHEK1, KDR, CYP1B1, AKT1, SCN5A, PRKACA, HRAS, IL10, KCNH2, NCOA2, DGAT2, MMP7, ABCC2, CSNK2A1, MMP2, MMP3, DYRK1A, PRKCA, FOS, F2, MMP9, TNFRSF1A, AR, ADAM17, IFNG, KIT, PPARG, MAPT, TOP1, MET, TP53, ABCG2, DNMT1, ABCB1, SRC, CHRNA7, NR1I2, ADRB2, PIK3R1, PTGS2, HIF1A, EGFR, …	103	12554	18869	1.40088	6.98995e-08	1.16499e-08	1.01252e-08
GOTERM_MF_DIRECT	GO:0004674~protein serine/threonine kinase activity	17	16.5049	3.30763e-10	GSK3B, CSNK2A1, PLK1, DYRK1A, PRKCA, MAPK14, MTOR, PIK3CG, AURKB, CDK5, CHEK1, CDK2, CDK1, AKT1, TOP1, PKN1, PRKACA	103	392	18869	7.94465	1.61743e-07	2.0511e-08	1.78265e-08
GOTERM_MF_DIRECT	GO:0005524~ATP binding	31	30.0971	3.35558e-10	GSK3B, ABCB1, HSP90AB1, FLT3, SRC, EGFR, PIK3CG, AURKB, IGF1R, CHEK1, KDR, AKT1, PRKACA, ABCC2, CSNK2A1, PLK1, DYRK1A, PRKCA, MAPK14, MTOR, PTK2, CDK6, CDK5, AXL, KIT, CDK2, CDK1, PKN1, TOP1, MET, ABCG2	103	1545	18869	3.67574	1.64088e-07	2.0511e-08	1.78265e-08
GOTERM_MF_DIRECT	GO:0004879~RNA polymerase II transcription factor activity, ligand-activated sequence-specific DNA binding	9	8.73786	4.67465e-10	AR, RXRA, NR1I2, PPARG, PIK3R1, NR3C1, ESR1, ESR2, NR3C2	103	54	18869	30.5324	2.28591e-07	2.53989e-08	2.20748e-08
GOTERM_MF_DIRECT	GO:0004713~protein tyrosine kinase activity	10	9.70874	1.03236e-08	FLT3, SRC, AXL, KIT, DYRK1A, KDR, MET, PTK2, EGFR, IGF1R	103	113	18869	16.2119	5.04823e-06	5.04824e-07	4.38753e-07
GOTERM_MF_DIRECT	GO:0004714~transmembrane receptor protein tyrosine kinase activity	10	9.70874	1.30082e-08	FLT3, SRC, AXL, KIT, DYRK1A, KDR, MET, PTK2, EGFR, IGF1R	103	116	18869	15.7926	6.36099e-06	5.78273e-07	5.02589e-07
GOTERM_MF_DIRECT	GO:0016301~kinase activity	12	11.6505	3.90824e-08	GSK3B, CDKN1A, CSNK2A1, CDK5, DYRK1A, AKT1, PRKCA, PIK3R1, CALM1, EGFR, MTOR, PIK3CG	103	226	18869	9.72712	1.91111e-05	1.59261e-06	1.38417e-06
GOTERM_MF_DIRECT	GO:0031625~ubiquitin protein ligase binding	13	12.6214	9.80531e-08	KCNH2, GSK3B, CDKN1A, ABCB1, HSP90AB1, SRC, HIF1A, EGFR, RELA, CASP8, SCN5A, PRKACA, TP53	103	306	18869	7.78276	4.79468e-05	3.46904e-06	3.01502e-06
GOTERM_MF_DIRECT	GO:0030235~nitric-oxide synthase regulator activity	5	4.85437	9.93183e-08	HSP90AB1, AKT1, CALM1, ESR1, EGFR	103	9	18869	101.775	4.85655e-05	3.46904e-06	3.01502e-06
GOTERM_MF_DIRECT	GO:0008270~zinc ion binding	19	18.4466	9.31094e-07	PTPN1, DNMT1, MMP7, MMP2, NR1I2, MMP3, PRKCA, NR3C1, MMP8, ESR1, MMP9, ESR2, NR3C2, SOD1, MMP12, AR, RXRA, PPARG, TP53	103	874	18869	3.98248	0.000455202	3.03537e-05	2.6381e-05
GOTERM_MF_DIRECT	GO:0051879~Hsp90 protein binding	6	5.82524	3.84129e-06	CSNK2A1, CDK5, KDR, MAPT, NR3C1, HIF1A	103	44	18869	24.981	0.00187663	0.000110494	9.60323e-05
GOTERM_MF_DIRECT	GO:0001223~transcription coactivator binding	6	5.82524	3.84129e-06	AR, TERT, STAT1, HIF1A, ESR1, RELA	103	44	18869	24.981	0.00187663	0.000110494	9.60323e-05
GOTERM_MF_DIRECT	GO:0004175~endopeptidase activity	7	6.79612	7.624e-06	MMP12, ADAM17, MMP7, MMP2, MMP3, MMP8, MMP9	103	87	18869	14.7398	0.00372121	0.000207119	0.000180011
GOTERM_MF_DIRECT	GO:0003682~chromatin binding	13	12.6214	8.43293e-06	NCOA2, DNMT1, FOS, MPO, ESR1, EGFR, RELA, AR, CDK1, PPARG, TOP1, PKN1, TP53	103	468	18869	5.08873	0.00411523	0.000217037	0.000188631
GOTERM_MF_DIRECT	GO:0019903~protein phosphatase binding	7	6.79612	1.12113e-05	PPARG, PIK3R1, MAPK14, TP53, MET, PTK2, EGFR	103	93	18869	13.7888	0.00546737	0.000264829	0.000230169
GOTERM_MF_DIRECT	GO:0043565~sequence-specific DNA binding	11	10.6796	1.1373e-05	MMP12, AR, RXRA, NR1I2, PPARG, MAPT, NR3C1, HIF1A, ESR1, ESR2, NR3C2	103	328	18869	6.14371	0.00554601	0.000264829	0.000230169
GOTERM_MF_DIRECT	GO:0019904~protein domain specific binding	10	9.70874	1.28195e-05	NCOA2, ABCC2, CHEK1, CDK2, SCN5A, TOP1, CALM1, PRKACA, HIF1A, MTOR	103	263	18869	6.96556	0.00624919	0.000284944	0.00024765
GOTERM_MF_DIRECT	GO:0020037~heme binding	8	7.76699	1.78854e-05	NOS2, SRC, CAT, CYP1B1, PTGS2, MPO, CYP19A1, PTGS1	103	151	18869	9.70565	0.00870789	0.000380258	0.00033049
GOTERM_MF_DIRECT	GO:0008233~peptidase activity	7	6.79612	1.90446e-05	CASP9, ADAM17, CASP8, CASP3, MMP3, MMP8, MMP9	103	102	18869	12.5721	0.00926969	0.000387214	0.000336536
GOTERM_MF_DIRECT	GO:0005496~steroid binding	5	4.85437	1.97962e-05	AR, NR3C1, ESR1, ESR2, NR3C2	103	30	18869	30.5324	0.00963374	0.000387214	0.000336536
GOTERM_MF_DIRECT	GO:0051721~protein phosphatase 2A binding	5	4.85437	3.70461e-05	PTPN1, STAT1, AKT1, MAPT, TP53	103	35	18869	26.1706	0.0179528	0.000696752	0.000605561
GOTERM_MF_DIRECT	GO:0004222~metalloendopeptidase activity	7	6.79612	4.34714e-05	MMP12, ADAM17, MMP7, MMP2, MMP3, MMP8, MMP9	103	118	18869	10.8675	0.0210336	0.000787316	0.000684272
GOTERM_MF_DIRECT	GO:0003700~transcription factor activity, sequence-specific DNA binding	13	12.6214	4.60801e-05	STAT1, NR1I2, FOS, NR3C1, HIF1A, ESR1, RELA, ESR2, NR3C2, AR, RXRA, PPARG, TP53	103	556	18869	4.28332	0.0222817	0.000804756	0.00069943
GOTERM_MF_DIRECT	GO:0004252~serine-type endopeptidase activity	8	7.76699	8.54815e-05	MMP12, DPP4, MMP7, MMP2, MMP3, F2, MMP8, MMP9	103	193	18869	7.59354	0.0409406	0.00144139	0.00125275
GOTERM_MF_DIRECT	GO:0048156~tau protein binding	5	4.85437	0.000101138	GSK3B, HSP90AB1, CDK5, MAP2, DYRK1A	103	45	18869	20.3549	0.0482558	0.00164855	0.00143279
GOTERM_MF_DIRECT	GO:0016922~ligand-dependent nuclear receptor binding	5	4.85437	0.000120076	NCOA2, RXRA, STAT1, NR1I2, HIF1A	103	47	18869	19.4887	0.0570297	0.0018941	0.0016462
GOTERM_MF_DIRECT	GO:0005178~integrin binding	7	6.79612	0.000240956	ADAM17, SRC, KDR, PRKCA, PTK2, EGFR, ICAM1	103	161	18869	7.96496	0.111163	0.00361088	0.00313829
GOTERM_MF_DIRECT	GO:0003707~steroid hormone receptor activity	4	3.8835	0.000251063	RXRA, ESR1, ESR2, NR3C2	103	23	18869	31.8599	0.115546	0.00361088	0.00313829
GOTERM_MF_DIRECT	GO:0043548~phosphatidylinositol 3-kinase binding	4	3.8835	0.000251063	AXL, PIK3R1, CALM1, IGF1R	103	23	18869	31.8599	0.115546	0.00361088	0.00313829
GOTERM_MF_DIRECT	GO:0005158~insulin receptor binding	4	3.8835	0.000285805	PTPN1, SRC, PIK3R1, IGF1R	103	24	18869	30.5324	0.130449	0.00399311	0.00347049
GOTERM_MF_DIRECT	GO:0044877~macromolecular complex binding	10	9.70874	0.000409292	CDKN1A, TGFB1, CASP8, FLT3, CASP3, FOS, ADRB2, HRAS, RELA, MTOR	103	414	18869	4.42498	0.18142	0.00544174	0.00472953
GOTERM_MF_DIRECT	GO:0047485~protein N-terminus binding	6	5.82524	0.000417227	TGFB1, CSNK2A1, TERT, CALM1, TP53, RELA	103	116	18869	9.47556	0.184592	0.00544174	0.00472953
GOTERM_MF_DIRECT	GO:0051434~BH3 domain binding	3	2.91262	0.00042795	BAX, BCL2L1, MCL1	103	6	18869	91.5971	0.188858	0.00544174	0.00472953
GOTERM_MF_DIRECT	GO:0003690~double-stranded DNA binding	6	5.82524	0.000434004	RXRA, STAT1, PPARG, MAPT, TOP1, EGFR	103	117	18869	9.39457	0.191257	0.00544174	0.00472953
GOTERM_MF_DIRECT	GO:0004693~cyclin-dependent protein serine/threonine kinase activity	4	3.8835	0.000505952	CDK6, CDK5, CDK2, CDK1	103	29	18869	25.2682	0.219229	0.0060344	0.00524462
GOTERM_MF_DIRECT	GO:0046982~protein heterodimerization activity	6	5.82524	0.0508699	BAX, PIK3R1, HIF1A, TP53, BCL2L1, MCL1	103	371	18869	2.96271	1	0.239187	0.207882
GOTERM_MF_DIRECT	GO:0005102~receptor binding	6	5.82524	0.0642338	DPP4, AR, PLA2G1B, SRC, F2, PTK2	103	397	18869	2.76868	1	0.282976	0.24594
GOTERM_MF_DIRECT	GO:0004712~protein serine/threonine/tyrosine kinase activity	4	3.8835	0.000505952	DYRK1A, AKT1, PRKACA, AURKB	103	29	18869	25.2682	0.219229	0.0060344	0.00524462
GOTERM_MF_DIRECT	GO:0046875~ephrin receptor binding	4	3.8835	0.000617541	PTPN1, CDK5, SRC, PIK3CG	103	31	18869	23.638	0.260714	0.00710286	0.00617325
GOTERM_MF_DIRECT	GO:0008237~metallopeptidase activity	5	4.85437	0.000624587	ADAM17, MMP7, MMP2, MMP3, MMP9	103	72	18869	12.7218	0.263259	0.00710286	0.00617325
GOTERM_MF_DIRECT	GO:0043621~protein self-association	5	4.85437	0.000692815	ACHE, FLT3, DYRK1A, PPARG, TP53	103	74	18869	12.378	0.287449	0.00769969	0.00669196
GOTERM_MF_DIRECT	GO:0001618~virus receptor activity	5	4.85437	0.000804815	DPP4, AXL, CDK1, EGFR, ICAM1	103	77	18869	11.8957	0.325452	0.00863723	0.00750679
GOTERM_MF_DIRECT	GO:0030332~cyclin binding	4	3.8835	0.0008125	CDKN1A, CDK6, CDK2, CDK1	103	34	18869	21.5523	0.327985	0.00863723	0.00750679
GOTERM_MF_DIRECT	GO:0008134~transcription factor binding	7	6.79612	0.000957379	AR, PPARG, FOS, PIK3R1, HIF1A, ESR1, TP53	103	209	18869	6.13569	0.373986	0.00996082	0.00865715
GOTERM_MF_DIRECT	GO:0097200~cysteine-type endopeptidase activity involved in execution phase of apoptosis	3	2.91262	0.00101625	CASP9, CASP8, CASP3	103	9	18869	61.0647	0.391769	0.0103531	0.00899806
GOTERM_MF_DIRECT	GO:0001221~transcription cofactor binding	4	3.8835	0.00112763	RXRA, PPARG, FOS, ESR1	103	38	18869	19.2836	0.424044	0.0112533	0.0097805
GOTERM_MF_DIRECT	GO:0097153~cysteine-type endopeptidase activity involved in apoptotic process	3	2.91262	0.00126584	CASP9, CASP8, CASP3	103	10	18869	54.9583	0.461726	0.0121372	0.0105487
GOTERM_MF_DIRECT	GO:0097199~cysteine-type endopeptidase activity involved in apoptotic signaling pathway	3	2.91262	0.00126584	CASP9, CASP8, CASP3	103	10	18869	54.9583	0.461726	0.0121372	0.0105487
GOTERM_MF_DIRECT	GO:0000976~transcription regulatory region sequence-specific DNA binding	7	6.79612	0.00189803	KCNH2, AR, RXRA, PPARG, FOS, TP53, RELA	103	239	18869	5.36552	0.605059	0.0178488	0.0155128
GOTERM_MF_DIRECT	GO:0008353~RNA polymerase II carboxy-terminal domain kinase activity	3	2.91262	0.00217103	CDK6, DYRK1A, CDK1	103	13	18869	42.2756	0.654508	0.0200308	0.0174092
GOTERM_MF_DIRECT	GO:0008201~heparin binding	6	5.82524	0.00268019	PTPRS, MMP7, APOB, F2, MPO, VEGFA	103	176	18869	6.24526	0.73082	0.0242707	0.0210941
GOTERM_MF_DIRECT	GO:0008559~xenobiotic-transporting ATPase activity	3	2.91262	0.00290202	ABCB1, ABCC2, ABCG2	103	15	18869	36.6388	0.758564	0.0258016	0.0224247
GOTERM_MF_DIRECT	GO:0051087~chaperone binding	5	4.85437	0.00299763	TERT, BAX, MAPT, TP53, SOD1	103	110	18869	8.32701	0.769624	0.0261757	0.0227499
GOTERM_MF_DIRECT	GO:0002020~protease binding	5	4.85437	0.00309696	DPP4, GSK3B, CASP3, KIT, TP53	103	111	18869	8.25199	0.780579	0.0265686	0.0230913
GOTERM_MF_DIRECT	GO:0050998~nitric-oxide synthase binding	3	2.91262	0.00330493	SCN5A, CALM1, SLC6A4	103	16	18869	34.3489	0.801861	0.027864	0.0242172
GOTERM_MF_DIRECT	GO:0061629~RNA polymerase II sequence-specific DNA binding transcription factor binding	6	5.82524	0.00371986	GSK3B, AR, PPARG, FOS, HIF1A, TP53	103	190	18869	5.78508	0.838363	0.0308307	0.0267956
GOTERM_MF_DIRECT	GO:0001046~core promoter sequence-specific DNA binding	3	2.91262	0.00418424	MMP12, NR3C1, TP53	103	18	18869	30.5324	0.871315	0.0341015	0.0296384
GOTERM_MF_DIRECT	GO:0000979~RNA polymerase II core promoter sequence-specific DNA binding	3	2.91262	0.0051597	STAT1, FOS, RELA	103	20	18869	27.4791	0.920311	0.0413622	0.0359487
GOTERM_MF_DIRECT	GO:0000978~RNA polymerase II core promoter proximal region sequence-specific DNA binding	15	14.5631	0.00539361	NCOA2, STAT1, NR1I2, FOS, NR3C1, HIF1A, ESR1, RELA, ESR2, NR3C2, AR, RXRA, PPARG, TOP1, TP53	103	1207	18869	2.27665	0.928967	0.0425399	0.0369723
GOTERM_MF_DIRECT	GO:0042910~xenobiotic transporter activity	3	2.91262	0.00568282	ABCB1, ABCC2, ABCG2	103	21	18869	26.1706	0.938384	0.043805	0.0380719
GOTERM_MF_DIRECT	GO:0042826~histone deacetylase binding	5	4.85437	0.00573318	HSP90AB1, PKN1, HIF1A, TP53, RELA	103	132	18869	6.93917	0.939891	0.043805	0.0380719
GOTERM_MF_DIRECT	GO:0042277~peptide binding	4	3.8835	0.00595952	RXRA, HSP90AB1, PPARG, RELA	103	68	18869	10.7761	0.946224	0.0448339	0.0389661
GOTERM_MF_DIRECT	GO:0097110~scaffold protein binding	4	3.8835	0.00620626	KCNH2, CASP8, SRC, SCN5A	103	69	18869	10.62	0.952371	0.0454638	0.0395135
GOTERM_MF_DIRECT	GO:0050321~tau-protein kinase activity	3	2.91262	0.00622919	GSK3B, CDK5, DYRK1A	103	22	18869	24.981	0.952906	0.0454638	0.0395135
GOTERM_MF_DIRECT	GO:0002039~p53 binding	4	3.8835	0.00698276	GSK3B, CDK5, HIF1A, TP53	103	72	18869	10.1775	0.967501	0.0502143	0.0436423
GOTERM_MF_DIRECT	GO:0045296~cadherin binding	7	6.79612	0.00739444	PTPN1, HSP90AB1, STAT1, SRC, FASN, KDR, EGFR	103	316	18869	4.0581	0.973466	0.052404	0.0455454
