# Supplementary material for: Mechanism of Smilax china L. in the treatment of intrauterine adhesions based on network pharmacology, molecular docking and experimental validation
Source: BMC Complement Med Ther. 2024 Apr 5;24:150. doi: 10.1186/s12906-024-04414-4 (PMC10996135; doi:10.1186/s12906-024-04414-4)
Supplement: Supplementary file 9 — Supplementary Material 9 [file 12906_2024_4414_MOESM9_ESM.xlsx]

## Sheet: 改正kSheet1 (2)
Supplementary Table 9 ADMET datas of the 6 selected compounds in SCL
	MOL ID	MOL004564	MOL004567	MOL004575	MOL000358	MOL000546	MOL004576	Unit
Physicochemical Properties	Compound name	kaempferid	isoengelitin	astilbin	beta-sitosterol	diosgenin	taxifolin	-
	PubChem ID	5281666	12309470	119258	222284	99474	439533	-
	Canonical SMILES	COC1=CC=C(C=C1)C2=C(C(=O)C3=C(C=C(C=C3O2)O)O)O	CC1C(C(C(C(O1)OC2C(OC3=CC(=CC(=C3C2=O)O)O)C4=CC=C(C=C4)O)O)O)O	CC1C(C(C(C(O1)OC2C(OC3=CC(=CC(=C3C2=O)O)O)C4=CC(=C(C=C4)O)O)O)O)O	CCC(CCC(C)C1CCC2C1(CCC3C2CC=C4C3(CCC(C4)O)C)C)C(C)C	CC1CCC2(C(C3C(O2)CC4C3(CCC5C4CC=C6C5(CCC(C6)O)C)C)C)OC1	C1=CC(=C(C=C1C2C(C(=O)C3=C(C=C(C=C3O2)O)O)O)O)O	-
	MW	300.28	434.43	450.43	414.79	414.69	304.27	-
	LogS (Solubility)	90.055	438.416	472.71	0.081	0.027	347.725	μg/ml
	LogP (Distribution Coefficient P)	2.585	0.332	0.038	8.025	5.714	1.186	-
Absorption	OB (%)	73.41	34.65	36.46	36.91	80.88	57.84	-
	Caco-2	-5.161	-6.581	-6.728	-4.726	-4.843	-6.414	Numeric (log Papp in 10−6 cm/s)
	Skin Permeability	-6.56	-8.42	-9.15	-2.2	-4.84	-7.48	Numeric (log Kp) cm/s
	Pgp-inhibitor	+	---	-	+++	++	---	Categorical (+/-)
	Pgp-substrate	---	-	---	---	---	---	Categorical (+/-)
Distribution	BBB	-	---	---	++	+++	-	Categorical (+/-)
	Bioavailability Score	0.55	0.55	0.17	0.55	0.55	0.55
	PPB (Plasma Protein Binding)	0.88338	0.7803	0.752	0.77757	0.82916	0.92316	-
	VD (Volume Distribution)	-0.464	-1.049	-1.153	0.156	-0.011	-1.422	L/kg
Metabolism	GI absorption	High	Low	Low	low	high	high	-
	CYP1A2 inhibitor	+++	---	---	---	---	---	Categorical (Yes/No)
	CYP1A2 Substrate	+	-	-	-	-	-	Categorical (+/-)
	CYP3A4 inhibitor	+	+	+	---	---	+++	Categorical (+/-)
	CYP3A4 substrate	-	-	+	++	+	-	Categorical (+/-)
	CYP2C9 inhibitor	-	---	---	---	---	---	Categorical (+/-)
	CYP2C9 substrate	+++	-	-	---	---	-	Categorical (+/-)
	CYP2C19 inhibitor	---	---	---	---	---	---	Categorical (+/-)
	CYP2C19 substrate	+	+	+	-	-	-	Categorical (+/-)
	CYP2D6 inhibitor	+	-	-	-	-	---	Categorical (+/-)
	CYP2D6 substrate	+	---	---	-	-	-	Categorical (+/-)
Excretion	T 1/2 (Half Life Time)	1.046	1.213	1.348	1.865 h	1.667 h	0.463 h	h
	CL (Clearance Rate)	1.962	1.033	0.988	1.135	1.519	1.719	mL/min/kg
Toxicity	hERG (hERG Blockers)	-	-	-	+	+	-	Categorical (+/-)
	H-HT (Human Hepatotoxicity)	++	-	---	---	-	+	Categorical (+/-)
	AMES (Ames Mutagenicity)	---	+	+	---	---	++	Categorical (+/-)
	SkinSen (Skin sensitization)	---	---	---	+	-	---	Categorical (+/-)
	LD50 (LD50 of acute toxicity)	551.45	445.54	352.854	273.371	179.333	1340.41	mg/kg
	DILI (Drug Induced Liver Injury)	+++	++	++	---	-	+++	Categorical (+/-)
	FDAMDD (Maximum Recommended Daily Dose)	+	+	+	-	-	+	Categorical (+/-)
MW: Molecular weight; OB: Oral bioavailability; BBB: Blood-brain barrier
